# Supplementary material for: Temporal shifts in dengue epidemic in Guangdong Province before and during the COVID-19 pandemic: a Bayesian model study from 2012 to 2022
Source: PLoS Negl Trop Dis. 2025 Feb 3;19(2):e0012832. doi: 10.1371/journal.pntd.0012832 (PMC11805405; doi:10.1371/journal.pntd.0012832)
Supplement: S1 Data — (XLSX) [file pntd.0012832.s005.xlsx]

## Sheet: Sheet1
year	month	cases	rain	temp	humid	time
2012	1	0.30103				1
2012	2	0.30103				2
2012	3	0.60206		11.7462		3
2012	4	0.30103	67.5192	13.8154	80.4738	4
2012	5	0.69897	65.1115	17.9077	79.558	5
2012	6	0.477121	67.9654	23.1808	80.3009	6
2012	7	1.04139	321.873	26.5962	83.1038	7
2012	8	1.32222	233.596	27.6038	81.7514	8
2012	9	2.09342	300.831	28.4192	81.6519	9
2012	10	2.35793	209.788	28.3615	79.1132	10
2012	11	1.9345	161.05	26.6038	77.9001	11
2012	12	0	95.0846	24.0846	73.0285	12
2013	1	0	72.5269	19.7231	70.2875	13
2013	2	0.778151	151.823	15.0385	79.1105	14
2013	3	0.30103	57.6231	13.7769	76.6359	15
2013	4	0.477121	7.86923	17.3192	71.5122	16
2013	5	0.477121	12.9731	19.6808	78.6333	17
2013	6	0.954243	157.592	20.9923	79.0728	18
2013	7	2.18469	236.435	25.4115	85.0327	19
2013	8	2.3032	355.712	27.7615	86.0213	20
2013	9	2.86213	216.796	27.8038	82.2652	21
2013	10	3.16167	234.923	27.9731	82.4916	22
2013	11	2.54407	400.119	26.85	82.961	23
2013	12	0.69897	191.165	23.7808	78.0813	24
2014	1	0.30103	8.63462	19.7154	65.3013	25
2014	2	0	69.0577	12.8077	70.766	26
2014	3	0.30103	133.427	13.8269	63.406	27
2014	4	0.477121	1.17308	13.5269	66.0648	28
2014	5	0.778151	39.6077	17.7462	78.982	29
2014	6	1.43136	146.085	22.7962	81.6389	30
2014	7	2.40312	127.165	25.4	82.542	31
2014	8	3.26553	427.842	28.3192	87.146	32
2014	9	4.26942	261.746	29.2846	81.6306	33
2014	10	4.35734	181.465	28.3654	78.2005	34
2014	11	3.21801	221.208	28.0654	80.0347	35
2014	12	1.90309	129.831	24.7692	77.0809	36
2015	1	0.954243	32.1731	20.7	68.3366	37
2015	2	0.845098	40.2885	13.5385	77.0772	38
2015	3	0.90309	50.5923	14.2654	67.0748	39
2015	4	0.90309	61.3846	16.6231	72.267	40
2015	5	1	26.9885	18.9115	75.9945	41
2015	6	0.845098	34.1885	22.4923	83.7829	42
2015	7	1.27875	87.4346	26.3846	76.7262	43
2015	8	1.78533	484.646	28.9308	86.4085	44
2015	9	3.05843	158.512	28.3192	80.7508	45
2015	10	2.54033	292.408	28.5269	80.0565	46
2015	11	1.89763	185.1	27.2615	78.7551	47
2015	12	1.04139	158.377	24.3654	80.1563	48
2016	1	0.90309	140.865	21.6885	76.1675	49
2016	2	1.20412	55.9077	15.4962	78.0576	50
2016	3	1.04139	142.05	13.4831	79.065	51
2016	4	1	302.661	13.0631	82.8317	52
2016	5	1.20412	43.5731	16.7742	74.8465	53
2016	6	1.14613	200.427	23.5588	83.5617	54
2016	7	1.59106	270.273	26.1415	87.5538	55
2016	8	1.75587	241.235	28.5865	83.0952	56
2016	9	2.35603	267.646	29.1731	83.7275	57
2016	10	2.06446	156.492	28.0635	80.7569	58
2016	11	1.70757	344.923	27.2377	85.3079	59
2016	12	0.69897	140.435	25.4192	80.4429	60
2017	1	1	162.481	19.7346	81.001	61
2017	2	0.954243	115.727	17.05	81.2669	62
2017	3	0.845098	10.4154	16.1665	71.7632	63
2017	4	1.07918	20.4077	15.3423	79.7473	64
2017	5	1.17609	37.4731	18.0954	74.8626	65
2017	6	1.38021	117.592	22.1388	83.5738	66
2017	7	1.61278	125.985	25.4265	81.6492	67
2017	8	2.3032	200.919	28.0538	83.0013	68
2017	9	2.58659	350.346	28.1885	86.356	69
2017	10	2.88309	310.458	28.9423	85.0413	70
2017	11	2.32634	205.796	28.3846	81.7285	71
2017	12	1.14613	142.285	24.3077	81.2379	72
2018	1	0.60206	108.688	19.8269	73.1629	73
2018	2	0.69897	52.0846	15.3308	78.174	74
2018	3	0.477121	4.08077	13.9115	63.6955	75
2018	4	0.954243	109.188	14.45	76.9053	76
2018	5	1.44716	17.6154	19.6846	70.8458	77
2018	6	1.53148	50.2577	22.3977	76.8852	78
2018	7	1.87506	77.8	27.6188	79.3853	79
2018	8	2.55145	104.85	27.6	79.74	80
2018	9	3.08422	394.908	28.5562	83.9327	81
2018	10	3.10346	230.169	27.9038	83.1612	82
2018	11	2.50515	386.7	27.0769	86.3505	83
2018	12	1.54407	206.25	22.9769	81.7003	84
2019	1	1.5682	66.4192	20.6615	73.6376	85
2019	2	1.20412	64.3154	15.9677	80.8761	86
2019	3	1.36173	21.7154	15.1212	79.744	87
2019	4	1.64345	5.52308	17.6577	77.7356	88
2019	5	1.97313	74.7231	19.2635	85.255	89
2019	6	2.43775	204.258	23.4538	86.5181	90
2019	7	2.63849	299.296	24.8865	88.6841	91
2019	8	3.13354	326.912	28.1327	87.2208	92
2019	9	3.1827	281.015	28.8	86.2263	93
2019	10	3.25431	223.7	28.6	84.6855	94
2019	11	2.68664	319.1	27.4	84.7336	95
2019	12	1.5563	100.6	24.7	75.4897	96
2020	1	0.954243	44	20.3	73.1851	97
2020	2	0.90309	0.3	16.3	67.7012	98
2020	3	0.60206	14.6	16	67.9124	99
2020	4	0	38.1	16.7	77.7356	100
2020	5	0	98.3	19.8	85.255	101
2020	6	0.477121	128.4	20.2	86.5181	102
2020	7	0.954243	132.7	27.1	88.6841	103
2020	8	0.778151	253.8	28.6	87.2208	104
2020	9	0.954243	243.1	30	86.2263	105
2020	10	1.20412	68.8	28.2	84.6855	106
2020	11	0.477121	251.7	27.1	84.7336	107
2020	12	0	228.4	23.7	75.4897	108
2021	1	0.60206	50.1	21.4	73.1851	109
2021	2	0.30103	2.8	14.8	67.7012	110
2021	3	0	8.1	13.3	67.9124	111
2021	4	0.477121	6.5	18	77.7356	112
2021	5	0.60206	66.4	20.5	85.255	113
2021	6	0.30103	40.1	23.1	86.5181	114
2021	7	0.30103	95.3	27.9	88.6841	115
2021	8	0.60206	180.2	28.1	87.2208	116
2021	9	0.477121	257.6	29.4	86.2263	117
2021	10	0	136.9	28.3	84.6855	118
2021	11	0	228	28.8	84.7336	119
2021	12	0.30103	78.2	23.7	75.4897	120
2022	1	0	203	19.4	73.1851	121
2022	2	0	23.1	15.4	67.7012	122
2022	3	0	42.2	15.2	67.9124	123
2022	4	0	87.2	13	77.7356	124
2022	5	0.30103	184.1	19.5	85.255	125
2022	6	0	145	22.4	86.5181	126
2022	7	0.30103	119.3	24.4	88.6841	127
2022	8	0.30103	332.4	27.8	87.2208	128
2022	9	0.69897	534.3	29.6	86.2263	129
2022	10	0.477121	190	28.5	84.6855	130
2022	11	0.30103	373.2	28.1	84.7336	131
2022	12	0	101.6	24.2	75.4897	132
